# Supplementary material for: Universal Health Coverage for Antiretroviral Treatment: A Review
Source: Infect Dis Rep. 2022 Dec 21;15(1):1–15. doi: 10.3390/idr15010001 (PMC9844463; doi:10.3390/idr15010001)
Supplement: Supplementary file 1 [file idr-15-00001-s001.zip]

Archive with 1 entries (1 files):
- idr-2023105-supplementary.pdf
